# Supplementary material for: Continuous Lighting and High Daily Light Integral Enhance Yield and Quality of Mass-Produced Nasturtium (Tropaeolum majus L.) in Plant Factories
Source: Plants (Basel). 2021 Jun 12;10(6):1203. doi: 10.3390/plants10061203 (PMC8231634; doi:10.3390/plants10061203)
Supplement: Supplementary file 1 [file plants-10-01203-s001.zip]

Archive with 1 entries (1 files):
- plants-1236794-supplementary.pdf
